# Supplementary material for: Mosquito transcriptome changes and filarial worm resistance in Armigeres subalbatus
Source: BMC Genomics. 2007 Dec 18;8:463. doi: 10.1186/1471-2164-8-463 (PMC2234435; doi:10.1186/1471-2164-8-463)
Supplement: Additional file 1 — Transcripts with a significant detectable change in abundance. A tabular representation of all transcripts showing a detectable increase or decrease in abundance at all time points. The table lists the gene name, associated product, GO ontology designation, and ASAPID number. All time points are represented, including transcripts showing a detectable change in abundance from microarrays hybridized with RNA collected from hemocytes. [file 1471-2164-8-463-S1.xls]

## Sheet: Sheet1
Transcripts with a detectable change in abundance
1 Hr- Increase
Gene Name	Product	GO biological process	GO molecular function	GO cellular component	ASAPID
184066	unknown				ACN-0184066
187462	putative: conserved unknown				ACN-0187462
181361	unknown				ACN-0181361
182988	putative: beta-glucosidase -!- N-glycosyl hydrolase	carbohydrate metabolic process	glucosidase activity;hydrolase activity, hydrolyzing N-glycosyl compounds		ACN-0182988
180989	questionable: conserved unknown				ACN-0180989
184628	putative: serine protease	proteolysis;maternal determination of dorsal/ventral axis, oocyte, germ-line encoded;Toll signaling pathway;dorsal/ventral axis specification;protein processing	serine-type endopeptidase activity;trypsin activity;peptidase activity;serine-type peptidase activity	extracellular region	ACN-0184628
181710	GTPase	protein amino acid ADP-ribosylation;cell motility;cytoskeleton organization and biogenesis;G-protein coupled receptor protein signaling pathway;phospholipase C activation;mesoderm development;phototransduction;rhodopsin mediated signaling;axon midline choice point recognition;hemopoiesis;sensory perception of taste	GTPase activity;signal transducer activity;GTP binding	heterotrimeric G-protein complex;inaD signaling complex;rhabdomere	ACN-0181710
187256	peptidoglycan recognition protein LE	defense response;immune response;signal transduction;peptidoglycan catabolic process;response to bacterium;defense response to Gram-positive bacterium	receptor activity;protein binding;N-acetylmuramoyl-L-alanine amidase activity;peptidoglycan receptor activity;peptidoglycan binding	extracellular region;integral to plasma membrane	ACN-0187256
180938	GTP binding	translation	GTP binding;hydrolase activity, acting on acid anhydrides, in phosphorus-containing anhydrides	cellular_component	ACN-0180938
181039	protease	proteolysis	endopeptidase activity	proteasome regulatory particle (sensu Eukaryota);proteasome regulatory particle, lid subcomplex (sensu Eukaryota)	ACN-0181039
183483	questionable: conserved unknown				ACN-0183483
184599	putative: protein transporter	SRP-dependent cotranslational protein targeting to membrane, translocation;cell death;protein secretion	protein transporter activity;protein translocase activity	translocon complex	ACN-0184599
181899	putative: conserved unknown		protein binding;zinc ion binding		ACN-0181899
182362	unknown				ACN-0182362
182226	putative: carboxylesterase		carboxylesterase activity		ACN-0182226
181650	unknown				ACN-0181650
180690	unknown				ACN-0180690
187913	putative: transcription factor		transcription factor activity	nucleus	ACN-0187913
186368	questionable: transcription regulator				ACN-0186368
185609	unknown				ACN-0185609
181855	unknown				ACN-0181855
182963	putative: conserved unknown				ACN-0182963
186561	unknown				ACN-0186561
185121	putative: carboxylesterase		carboxylesterase activity		ACN-0185121
184851	unknown				ACN-0184851
184073	putative: conserved unknown	regulation of transcription, DNA-dependent	DNA binding;protein binding;zinc ion binding		ACN-0184073
180549	putative: conserved unknown				ACN-0180549
185854	Mo-molybdopterin cofactor sulfurase	L-serine biosynthetic process;Mo-molybdopterin cofactor biosynthetic process	Mo-molybdopterin cofactor sulfurase activity;oxidoreductase activity, acting on the CH-OH group of donors, NAD or NADP as acceptor		ACN-0185854
187336	putative: electron transporter	electron transport;steroid metabolic process	monooxygenase activity;iron ion binding;electron carrier activity;oxidoreductase activity;heme binding	microsome;membrane	ACN-0187336
183895	unknown				ACN-0183895
185370	unknown				ACN-0185370
184743	unknown				ACN-0184743
187237	putative: conserved unknown				ACN-0187237
181837	putative: conserved unknown				ACN-0181837
188124	pre-mRNA splicing factor	nuclear mRNA splicing, via spliceosome;protein ubiquitination	ubiquitin-protein ligase activity;GTP binding	ubiquitin ligase complex	ACN-0188124
181500	unknown				ACN-0181500
185967	unknown				ACN-0185967
186281	unknown				ACN-0186281
182572	unknown				ACN-0182572
183098	putative: conserved unknown				ACN-0183098
184320	unknown				ACN-0184320
187568	questionable: transporter				ACN-0187568
181020	unknown				ACN-0181020
180434	unknown				ACN-0180434
186846	putative: conserved unknown				ACN-0186846
181327	ligand-dependent nuclear receptor	regulation of transcription from RNA polymerase II promoter;lipid metabolic process;signal transduction;border follicle cell migration (sensu Insecta);metamorphosis;neuron remodeling;ecdysone-mediated induction of salivary gland cell autophagic cell death;regulation of development, heterochronic;negative regulation of cell differentiation;negative regulation of transcription, DNA-dependent;positi…	DNA binding;transcription factor activity;ligand-dependent nuclear receptor activity;ecdysteroid hormone receptor activity;juvenile hormone binding;protein binding;zinc ion binding;sequence-specific DNA binding	nucleus;polytene chromosome;ecdysone receptor holocomplex;dendrite	ACN-0181327
184246	putative: conserved unknown				ACN-0184246
183934	putative: electron transporter	electron transport	monooxygenase activity;iron ion binding;electron carrier activity;heme binding	microsome;membrane	ACN-0183934
186343	cathepsin	proteolysis;salivary gland cell autophagic cell death;autophagic cell death;regulation of catalytic activity	cathepsin B activity		ACN-0186343
182237	unknown				ACN-0182237
180368	putative: beta-galactosidase	carbohydrate metabolic process;salivary gland cell autophagic cell death;autophagic cell death	beta-galactosidase activity	lysosome;beta-galactosidase complex	ACN-0180368
186244	putative: conserved unknown				ACN-0186244
185721	unknown				ACN-0185721
183324	questionable: conserved unknown				ACN-0183324
181601	peptidyl-diphthamide biosynthesis component	defense response;peptidyl-diphthamide biosynthetic process from peptidyl-histidine			ACN-0181601
180946	questionable: receptor signaling protein				ACN-0180946
182235	unknown				ACN-0182235
185216	cytochrome c oxidase subunit	electron transport;mitochondrial electron transport, cytochrome c to oxygen	cytochrome-c oxidase activity;electron carrier activity	mitochondrial respiratory chain complex IV	ACN-0185216
187721	putative: phosphoric monoester hydrolase	nucleobase, nucleoside, nucleotide and nucleic acid metabolic process;mRNA processing;cell proliferation	nucleotide phosphatase activity		ACN-0187721
181762	unknown				ACN-0181762
186061	conserved unknown	transport	binding	membrane	ACN-0186061
182502	putative: conserved unknown				ACN-0182502
183446	unknown				ACN-0183446
183864	inositol-1(or 4)-monophosphatase	phospholipid metabolic process;intracellular signaling cascade;dephosphorylation	inositol-1(or 4)-monophosphatase activity		ACN-0183864
183058	unknown				ACN-0183058
181495	unknown				ACN-0181495
182451	histone deacetylase	histone deacetylation	histone deacetylase activity	histone deacetylase complex	ACN-0182451
180360	unknown				ACN-0180360
186761	putative: conserved unknown				ACN-0186761
182168	glutamate-ammonia ligase	metabolic process	glutamate-ammonia ligase activity;hydrolase activity		ACN-0182168
187912	unknown				ACN-0187912
182507	unknown				ACN-0182507
181668	putative: acyltransferase	protein amino acid lipidation	Rab-protein geranylgeranyltransferase activity;acyltransferase activity	Rab-protein geranylgeranyltransferase complex	ACN-0181668
185204	aryl hydrocarbon receptor	protein folding	aryl hydrocarbon receptor binding		ACN-0185204
182184	unknown				ACN-0182184
183042	questionable: conserved unknown				ACN-0183042
183451	questionable: conserved unknown				ACN-0183451
184515	unknown				ACN-0184515
181223	unknown				ACN-0181223
184245	pre-mRNA splicing factor	nuclear mRNA splicing, via spliceosome;mRNA splice site selection;RNA splicing	nucleotide binding;mRNA binding;protein binding	nucleus;spliceosome	ACN-0184245
187617	ferrochelatase	protoporphyrinogen IX biosynthetic process	ferrochelatase activity	mitochondrial inner membrane	ACN-0187617
185857	ubiquitin-specific protease	proteolysis;ubiquitin-dependent protein catabolic process;protein deubiquitination	cysteine-type endopeptidase activity;ubiquitin thiolesterase activity;ubiquitin-specific protease activity		ACN-0185857
180201	questionable: conserved unknown				ACN-0180201
181966	unknown				ACN-0181966
187509	putative: glutamate-gated chloride channel	anion transport;signal transduction;nerve-nerve synaptic transmission	GABA-A receptor activity;glutamate-gated chloride channel activity;GABA receptor activity;neurotransmitter receptor activity	integral to membrane;postsynaptic membrane	ACN-0187509
184132	arrestin	intracellular protein transport;endocytosis;G-protein coupled receptor protein signaling pathway;phototransduction;deactivation of rhodopsin mediated signaling;metarhodopsin inactivation;photoreceptor cell maintenance	metarhodopsin binding	membrane fraction;cytoplasm;rhabdomere	ACN-0184132
183241	chaperone	protein folding	unfolded protein binding		ACN-0183241
186568	putative: conserved unknown		calcium ion binding		ACN-0186568
180430	alpha-methylacyl-CoA racemase	fatty acid metabolic process	alpha-methylacyl-CoA racemase activity		ACN-0180430
183111	unknown				ACN-0183111
184815	questionable: transcription cofactor				ACN-0184815
181848	unknown				ACN-0181848
183967	unknown				ACN-0183967
187495	unknown				ACN-0187495
185206	unknown				ACN-0185206
186043	unknown				ACN-0186043
183736	unknown				ACN-0183736
184216	unknown				ACN-0184216
181352	questionable: electron transporter				ACN-0181352
183841	unknown				ACN-0183841
1 Hr-Decreased abunance
186986	unknown				ACN-0186986
183896	putative: alpha-glucosidase	glucose metabolic process	alpha-glucosidase activity;cation binding		ACN-0183896
185880	putative: serine protease	proteolysis	serine-type endopeptidase activity		ACN-0185880
181782	protein serine/threonine kinase	regulation of progression through cell cycle;protein amino acid phosphorylation;chromosome segregation;mitosis;mitotic spindle checkpoint	protein kinase activity;protein serine/threonine kinase activity;receptor signaling protein serine/threonine kinase activity;ATP binding		ACN-0181782
182027	conserved unknown	membrane organization and biogenesis;transmission of nerve impulse	protein binding	cytoplasm	ACN-0182027
180603	putative: ATP-dependent helicase	nuclear mRNA splicing, via spliceosome;proteolysis	nucleic acid binding;RNA helicase activity;helicase activity;ATP binding;ATP-dependent helicase activity	nucleus	ACN-0180603
182721	unknown				ACN-0182721
187367	questionable: transcription regulator				ACN-0187367
181325	serine protease	proteolysis	serine-type endopeptidase activity		ACN-0181325
180969	glutathione S transferase	muscle contraction;defense response;response to oxidative stress;cytoskeleton organization and biogenesis;response to toxin	glutathione transferase activity;glutathione peroxidase activity	cellular_component	ACN-0180969
187763	unknown				ACN-0187763
184822	putative: mitochondrial transcription factor A	mitochondrial DNA replication;regulation of transcription from RNA polymerase II promoter;regulation of transcription;positive regulation of transcription, DNA-dependent	transcription factor activity	mitochondrion	ACN-0184822
181304	protease		endopeptidase activity	plasma membrane	ACN-0181304
184897	unknown				ACN-0184897
181148	questionable: matrix metalloproteinase				ACN-0181148
180888	unknown				ACN-0180888
181151	UDP-galactose transporter	carbohydrate metabolic process;carbohydrate transport	UDP-galactose transporter activity		ACN-0181151
181159	unknown				ACN-0181159
185235	unknown				ACN-0185235
187267	unknown				ACN-0187267
180602	cytoplasmic transporter	microtubule-based movement;cytoplasmic transport, nurse cell to oocyte;oogenesis (sensu Insecta)			ACN-0180602
3 Hr- Increased abundance
185093	unknown				ACN-0185093
185202	unknown				ACN-0185202
183728	structural constituent of ribosome	protein folding;protein modification;proteolysis;response to stress;defense response;protein metabolic process	nucleic acid binding;structural constituent of ribosome	endoplasmic reticulum;ribosome	ACN-0183728
183074	unknown				ACN-0183074
183721	unknown				ACN-0183721
184190	questionable: insulin-like growth factor				ACN-0184190
186519	putative: sterol carrier protein 2 variant 2				ACN-0186519
182834	questionable: conserved unknown				ACN-0182834
183346	carrier	coenzyme metabolic process;transport;prosthetic group metabolic process	carrier activity;retinal binding	intracellular	ACN-0183346
186638	unknown				ACN-0186638
185974	conserved unknown	metabolic process	catalytic activity;hydrolase activity		ACN-0185974
181199	chromatin binding	chromatin assembly or disassembly;regulation of transcription from RNA polymerase II promoter	chromatin binding	chromatin;nucleus	ACN-0181199
180649	questionable: conserved unknown				ACN-0180649
186919	unknown				ACN-0186919
188045	carboxypeptidase	proteolysis	carboxypeptidase A activity		ACN-0188045
183291	conserved unknown				ACN-0183291
183258	cytochrome oxidase subunit 3				ACN-0183258
181840	conserved unknown	amino acid metabolic process;amino acid catabolic process	carboxy-lyase activity;isomerase activity		ACN-0181840
184581	3-hydroxyisobutyrate dehydrogenase	pentose-phosphate shunt;amino acid metabolic process;valine metabolic process	phosphogluconate dehydrogenase (decarboxylating) activity;3-hydroxyisobutyrate dehydrogenase activity;NAD binding	mitochondrion	ACN-0184581
187235	putative: carboxy-lyase	amino acid metabolic process;amino acid catabolic process	carboxy-lyase activity;isomerase activity		ACN-0187235
185317	putative: glutamine synthetase				ACN-0185317
180816	cytosolic large ribosomal subunit L26	translation	nucleic acid binding;structural constituent of ribosome	cytosolic large ribosomal subunit (sensu Eukaryota)	ACN-0180816
186137	oxidoreductase	carbohydrate metabolic process;nucleobase, nucleoside, nucleotide and nucleic acid metabolic process	oxidoreductase activity		ACN-0186137
184866	unknown				ACN-0184866
186415	unknown				ACN-0186415
182013	putative: aldehyde dehydrogenase (NAD)	pyruvate metabolic process;amino acid catabolic process	aldehyde dehydrogenase (NAD) activity	mitochondrion;mitochondrial matrix	ACN-0182013
187726	unknown				ACN-0187726
187350	phosphoserine phosphatase	L-serine biosynthetic process;axon guidance;peripheral nervous system development	phosphoserine phosphatase activity	cellular_component	ACN-0187350
182883	questionable: transcription regulator				ACN-0182883
181843	unknown				ACN-0181843
182265	purine nucleoside phosphorylase -!- purine-nucleoside phosphorylase	purine base metabolic process	purine-nucleoside phosphorylase activity		ACN-0182265
187721	putative: phosphoric monoester hydrolase	nucleobase, nucleoside, nucleotide and nucleic acid metabolic process;mRNA processing;cell proliferation	nucleotide phosphatase activity		ACN-0187721
187168	nucleotide phosphatase		nucleotide phosphatase activity		ACN-0187168
187819	conserved unknown	glycolysis;potassium ion transport	glyceraldehyde-3-phosphate dehydrogenase (phosphorylating) activity;voltage-gated potassium channel activity;protein binding;NAD binding	voltage-gated potassium channel complex	ACN-0187819
186825	cecropin				ACN-0186825
187373	unknown				ACN-0187373
180531	D-aspartate oxidase	electron transport;protein amino acid phosphorylation;amino acid metabolic process	D-amino-acid oxidase activity;protein kinase activity;ATP binding;D-aspartate oxidase activity		ACN-0180531
182105	glycine dehydrogenase/decarboxylase	glycine metabolic process;amino acid catabolic process	glycine dehydrogenase (decarboxylating) activity;lyase activity	glycine dehydrogenase complex (decarboxylating)	ACN-0182105
181377	tetraspanin 74F	cell motility;defense response;cytoskeleton organization and biogenesis;signal transduction;cell-cell adhesion	receptor binding	integral to membrane	ACN-0181377
180519	unknown				ACN-0180519
183987	unknown				ACN-0183987
183490	putative: conserved unknown				ACN-0183490
182012	conserved unknown				ACN-0182012
184069	unknown				ACN-0184069
187643	questionable: D-aspartate oxidase				ACN-0187643
185516	4-nitrophenylphosphatase (nipsnap)	biological_process	molecular_function	cellular_component	ACN-0185516
187875	methylenetetrahydrofolate dehydrogenase (NADP+)	amino acid biosynthetic process;folic acid and derivative biosynthetic process	formate-tetrahydrofolate ligase activity;methenyltetrahydrofolate cyclohydrolase activity;methylenetetrahydrofolate dehydrogenase (NADP+) activity;ATP binding		ACN-0187875
181503	unknown				ACN-0181503
184161	unknown				ACN-0184161
182294	putative: furin		furin activity;N-acetyltransferase activity		ACN-0182294
182358	unknown				ACN-0182358
184598	unknown				ACN-0184598
186186	vitellogenin				ACN-0186186
184365	unknown				ACN-0184365
186997	unknown				ACN-0186997
184372	unknown				ACN-0184372
184184	unknown				ACN-0184184
186837	putative: conserved unknown				ACN-0186837
185466	unknown				ACN-0185466
186839	questionable: conserved unknown				ACN-0186839
183730	unknown				ACN-0183730
187620	unknown				ACN-0187620
185585	structural constituent of cytoskeleton	cytoskeleton organization and biogenesis	actin binding;structural constituent of cytoskeleton	intracellular	ACN-0185585
186771	unknown				ACN-0186771
PAH
185784	sorbitol dehydrogenase	carbohydrate metabolic process	L-iditol 2-dehydrogenase activity;zinc ion binding		ACN-0185784
186574	putative: tetraspanin 97E		receptor activity	integral to membrane	ACN-0186574
181471	phosphoserine phosphatase	L-serine biosynthetic process;axon guidance;peripheral nervous system development	phosphoserine phosphatase activity	cellular_component	ACN-0181471
181827	unknown				ACN-0181827
182588	protease	Notch signaling pathway;protein processing;positive regulation of enzyme activity	endopeptidase activity;protein binding	plasma membrane;integral to plasma membrane	ACN-0182588
181956	unknown				ACN-0181956
186343	cathepsin	proteolysis;salivary gland cell autophagic cell death;autophagic cell death;regulation of catalytic activity	cathepsin B activity		ACN-0186343
186005	putative: conserved unknown				ACN-0186005
183362	phosphoribosylaminoimidazole carboxylase	purine base metabolic process;'de novo' IMP biosynthetic process	phosphoribosylaminoimidazole carboxylase activity;phosphoribosylaminoimidazolesuccinocarboxamide synthase activity	phosphoribosylaminoimidazole carboxylase complex	ACN-0183362
184012	unknown				ACN-0184012
187879	conserved unknown				ACN-0187879
182194	putative: conserved unknown				ACN-0182194
183983	unknown				ACN-0183983
180196	putative: vitellogenin-B				ACN-0180196
183751	unknown				ACN-0183751
181064	questionable: transmembrane receptor protein serine/threonine kinase				ACN-0181064
185971	unknown				ACN-0185971
180426	unknown				ACN-0180426
180211	unknown				ACN-0180211
184651	questionable: conserved unknown				ACN-0184651
3 Hr- Decreased abundance
180315	putative: conserved unknown		nucleic acid binding;protein binding;zinc ion binding		ACN-0180315
182952	unknown				ACN-0182952
186612	oxidoreductase	metabolic process	oxidoreductase activity		ACN-0186612
181180	putative: UDP-glycosyltransferase	polysaccharide metabolic process;defense response;response to toxin	glucuronosyltransferase activity		ACN-0181180
182313	questionable: DNA polymerase &#945; 180kD				ACN-0182313
181030	structural constituent of cytoskeleton	protein folding;cytoskeleton organization and biogenesis	structural constituent of cytoskeleton;ATPase activity, coupled	cytoskeleton	ACN-0181030
182563	questionable: conserved unknown				ACN-0182563
181089	putative: conserved unknown				ACN-0181089
186352	unknown				ACN-0186352
181382	unknown				ACN-0181382
181829	putative: conserved unknown				ACN-0181829
180568	unknown				ACN-0180568
184471	unknown				ACN-0184471
186599	unknown				ACN-0186599
180457	questionable: conserved unknown				ACN-0180457
184874	conserved unknown	photoreceptor cell differentiation	molecular_function	cellular_component	ACN-0184874
188186	unknown				ACN-0188186
185482	putative: serine protease inhibitor	proteolysis;apoptosis	serine-type endopeptidase inhibitor activity		ACN-0185482
184565	transcription regulator	transcription from RNA polymerase II promoter;imaginal disc-derived wing morphogenesis;chromatin-mediated maintenance of transcription	protein binding;zinc ion binding;transcription regulator activity	nucleus	ACN-0184565
187830	putative: serine protease	proteolysis;defense response;melanization defense response;positive regulation of melanization defense response	serine carboxypeptidase activity;trypsin activity;serine-type peptidase activity;monophenol monooxygenase activator activity		ACN-0187830
184475	structural constituent of ribosome	translation;regulation of growth	structural constituent of ribosome	mitochondrion;mitochondrial small ribosomal subunit	ACN-0184475
186579	unknown				ACN-0186579
185591	unknown				ACN-0185591
183359	unknown				ACN-0183359
183608	putative: conserved unknown	retrograde vesicle-mediated transport, Golgi to ER		COPI vesicle coat	ACN-0183608
185840	conserved unknown				ACN-0185840
185100	unfolded protein binding	protein folding	unfolded protein binding		ACN-0185100
186425	conserved unknown				ACN-0186425
183188	questionable: vitelline membrane protein homolog				ACN-0183188
180617	translation initiation factor (Adam)	translational initiation;ATP synthesis coupled proton transport	translation initiation factor activity;hydrogen ion transporting ATP synthase activity, rotational mechanism;hydrogen ion transporting ATPase activity, rotational mechanism	eukaryotic translation initiation factor 3 complex;proton-transporting two-sector ATPase complex	ACN-0180617
184896	unknown				ACN-0184896
182496	putative: electron transporter	electron transport;steroid metabolic process	monooxygenase activity;iron ion binding;electron carrier activity;oxidoreductase activity;heme binding	microsome;membrane	ACN-0182496
184626	superoxide dismutase copper chaperone	superoxide metabolic process;defense response;intracellular copper ion transport	copper, zinc superoxide dismutase activity;copper ion binding;oxidoreductase activity;superoxide dismutase copper chaperone activity		ACN-0184626
181328	unknown				ACN-0181328
181464	questionable: conserved unknown				ACN-0181464
186221	alpha glucan branching enzyme	glycogen metabolic process	1,4-alpha-glucan branching enzyme activity;cation binding		ACN-0186221
186438	putative: conserved unknown				ACN-0186438
184597	chromatin binding	chromatin assembly or disassembly;regulation of transcription from RNA polymerase II promoter	chromatin binding	chromatin;nucleus	ACN-0184597
182555	putative: protease inhibitor		endopeptidase inhibitor activity		ACN-0182555
185647	putative: conserved unknown				ACN-0185647
184394	putative: serine protease	proteolysis	trypsin activity;monophenol monooxygenase activator activity		ACN-0184394
187230	putative: conserved unknown				ACN-0187230
187335	questionable: nucleic acid binding protein				ACN-0187335
182721	unknown				ACN-0182721
181139	unknown				ACN-0181139
180814	conserved unknown				ACN-0180814
185719	putative: microtubule motor	cell motility;microtubule-based movement	motor activity;microtubule motor activity;structural constituent of cytoskeleton;ATP binding;ATPase activity, coupled	microtubule associated complex;dynein complex	ACN-0185719
182300	unknown				ACN-0182300
180468	unknown				ACN-0180468
184373	GTPase	cytokinesis;intracellular protein transport;receptor-mediated endocytosis;mitosis;cell adhesion;G-protein coupled receptor protein signaling pathway;small GTPase mediated signal transduction;dorsal closure;photoreceptor fate commitment (sensu Endopterygota);regulation of cell shape;regulation of exocytosis;stalk formation (sensu Insecta);regulation of JNK cascade	GTPase activity;GTP binding;GDP binding	exosome (RNase complex);intracellular	ACN-0184373
182429	unknown				ACN-0182429
187613	unknown				ACN-0187613
182807	questionable: conserved unknown				ACN-0182807
184482	questionable: conserved unknown				ACN-0184482
183253	putative: serine protease -!- questionable: Bombyx mori prophenoloxidase activating factor 3	proteolysis	serine-type endopeptidase activity		ACN-0183253
186635	putative: conserved unknown		nucleic acid binding;calcium ion binding;zinc ion binding		ACN-0186635
180603	putative: ATP-dependent helicase	nuclear mRNA splicing, via spliceosome;proteolysis	nucleic acid binding;RNA helicase activity;helicase activity;ATP binding;ATP-dependent helicase activity	nucleus	ACN-0180603
181427	unknown				ACN-0181427
184442	putative: serine carboxyprotease	proteolysis;defense response;melanization defense response;positive regulation of melanization defense response	serine carboxypeptidase activity;trypsin activity;serine-type peptidase activity;monophenol monooxygenase activator activity		ACN-0184442
185088	peptidyl-prolyl cis-trans isomerase	protein folding;protein targeting;defense response	peptidyl-prolyl cis-trans isomerase activity		ACN-0185088
181686	unknown				ACN-0181686
182765	putative: conserved unknown				ACN-0182765
181781	serpin				ACN-0181781
182068	putative: proteolysis and peptidolysis protein	regulation of progression through cell cycle;proteolysis		nuclear ubiquitin ligase complex;SCF ubiquitin ligase complex	ACN-0182068
181077	questionable: conserved unknown				ACN-0181077
184066	unknown				ACN-0184066
187198	unknown				ACN-0187198
180948	conserved unknown	protein folding;protein complex assembly;protein metabolic process	binding;heat shock protein binding		ACN-0180948
186800	questionable: conserved unknown				ACN-0186800
187011	questionable: keratin 10				ACN-0187011
187977	putative: lipophorin receptor				ACN-0187977
182813	questionable: serine protease				ACN-0182813
185364	fasciclin	signal transduction;ectoderm development;axonogenesis;cell-cell adhesion		plasma membrane	ACN-0185364
186260	conserved unknown				ACN-0186260
181023	unknown				ACN-0181023
180293	questionable: serine protease inhibitor				ACN-0180293
185783	glutathione synthase	translation;glutathione biosynthetic process	glutathione synthase activity;ATP binding		ACN-0185783
187484	unknown				ACN-0187484
180394	actin binding	cytoskeleton organization and biogenesis;phosphoenolpyruvate-dependent sugar phosphotransferase system	actin binding;structural constituent of cytoskeleton;sugar porter activity	extracellular region;cytosol;actin filament	ACN-0180394
185785	translation elongation factor	translational elongation	translation elongation factor activity	mitochondrion	ACN-0185785
186933	unknown				ACN-0186933
184759	putative: conserved unknown				ACN-0184759
185324	conserved unknown				ACN-0185324
182511	unknown				ACN-0182511
183623	questionable: conserved unknown				ACN-0183623
187996	questionable: conserved unknown				ACN-0187996
187239	putative: conserved unknown				ACN-0187239
184615	unknown				ACN-0184615
185532	questionable: keratin				ACN-0185532
187656	unknown				ACN-0187656
186832	unknown				ACN-0186832
183807	putative: conserved unknown				ACN-0183807
186435	dimethylaniline monooxygenase (N-oxide-forming)	electron transport;amino acid metabolic process	monooxygenase activity;dimethylaniline monooxygenase (N-oxide-forming) activity;disulfide oxidoreductase activity	mitochondrion;microsome;cytosol	ACN-0186435
182943	unknown				ACN-0182943
181460	putative: conserved unknown				ACN-0181460
183606	annexin				ACN-0183606
182548	questionable: conserved unknown				ACN-0182548
181082	putative: conserved unknown				ACN-0181082
180573	unknown				ACN-0180573
181325	serine protease	proteolysis	serine-type endopeptidase activity		ACN-0181325
185796	unknown				ACN-0185796
186385	putative: conserved unknown				ACN-0186385
182518	questionable: chitin binding				ACN-0182518
185889	unknown				ACN-0185889
186097	putative: chitinase	cuticle chitin catabolic process;signal transduction;cell-cell signaling	chitinase activity;hydrolase activity, hydrolyzing N-glycosyl compounds	extracellular region	ACN-0186097
182295	questionable: conserved unknown				ACN-0182295
183358	actin	cytokinesis;cytoskeleton organization and biogenesis;sperm individualization	structural constituent of cytoskeleton;protein binding;ATP binding	actin filament	ACN-0183358
186842	putative: potassium:amino acid symporter	amino acid metabolic process;cation transport;neurotransmitter transport;extracellular transport;amino acid transport	neurotransmitter:sodium symporter activity;cation transporter activity;potassium:amino acid symporter activity	integral to plasma membrane	ACN-0186842
181041					ACN-0181041
6 Hr- Increased abundance
182089	questionable: conserved unknown				ACN-0182089
185019	putative: fructose/glucose transporter	carbohydrate metabolic process;carbohydrate transport	sugar porter activity;fructose transporter activity;glucose transporter activity	integral to membrane	ACN-0185019
186872	unknown				ACN-0186872
185758	mannose-1-phosphate guanylyltransferase	carbohydrate metabolic process;biosynthetic process	mannose-1-phosphate guanylyltransferase activity		ACN-0185758
185441	unknown				ACN-0185441
181257	unknown				ACN-0181257
185823	unknown				ACN-0185823
185291	conserved unknown	translational termination	translation release factor activity		ACN-0185291
186412	questionable: conserved unknown				ACN-0186412
188039	conserved unknown				ACN-0188039
186787	unknown				ACN-0186787
180759	unknown				ACN-0180759
183346	carrier	coenzyme metabolic process;transport;prosthetic group metabolic process	carrier activity;retinal binding	intracellular	ACN-0183346
186819	DNA helicase	DNA repair;transcription;regulation of transcription from RNA polymerase II promoter	nucleic acid binding;DNA binding;DNA helicase activity;ATP binding;ATP-dependent helicase activity;general RNA polymerase II transcription factor activity	nucleus	ACN-0186819
186737	putative: monophenol monooxygenase	transport;defense response;response to wounding;melanization defense response;scab formation	monophenol monooxygenase activity;oxygen transporter activity		ACN-0186737
184334	putative: long-chain-fatty-acid-CoA ligase	fatty acid metabolic process	long-chain-fatty-acid-CoA ligase activity		ACN-0184334
184926	unknown				ACN-0184926
186969	putative: conserved unknown				ACN-0186969
181837	putative: conserved unknown				ACN-0181837
187940	proteasomal protease	proteolysis;ubiquitin-dependent protein catabolic process;chromosome segregation;protein metabolic process	endopeptidase activity	proteasome complex (sensu Eukaryota);proteasome regulatory particle (sensu Eukaryota);proteasome regulatory particle, base subcomplex (sensu Eukaryota)	ACN-0187940
186666	oligosaccharyltransferase	protein amino acid N-linked glycosylation;protein amino acid N-linked glycosylation via asparagine	dolichyl-diphosphooligosaccharide-protein glycotransferase activity	endoplasmic reticulum membrane	ACN-0186666
187018	3-methyl-2-oxobutanoate dehydrogenase				ACN-0187018
182310	activator of ubiquitin-like protein SMT-3 -!- ubiquitin activating enzyme	protein modification;ubiquitin cycle;protein targeting;protein sumoylation;SMT3-dependent protein catabolic process;activation of NF-kappaB transcription factor	protein binding;ligase activity;SUMO activating enzyme activity	nucleus;SUMO activating enzyme complex	ACN-0182310
185868	questionable: conserved unknown				ACN-0185868
183633	putative: endoribonuclease	RNA catabolic process	nucleic acid binding;endoribonuclease activity;ribonuclease activity		ACN-0183633
187282	unknown				ACN-0187282
185380	putative: oxidoreductase		oxidoreductase activity		ACN-0185380
187383	unknown				ACN-0187383
183308	signal recognition particle component	SRP-dependent cotranslational protein targeting to membrane;negative regulation of translational elongation	mRNA binding;receptor activity;7S RNA binding	signal recognition particle, endoplasmic reticulum targeting	ACN-0183308
185909	putative: conserved unknown				ACN-0185909
181324	conserved unknown				ACN-0181324
181227	putative: chitinas				ACN-0181227
183589	oxidoreductase	metabolic process	oxidoreductase activity		ACN-0183589
186464	questionable: conserved unknown				ACN-0186464
181575	conserved unknown				ACN-0181575
186585	unknown product				ACN-0186585
187089	unknown				ACN-0187089
184517	conserved unknown	cotranslational protein targeting to membrane;intracellular protein transport		translocon complex;signal recognition particle, endoplasmic reticulum targeting;integral to membrane;integral to endoplasmic reticulum membrane	ACN-0184517
180530	putative: cecropin	antibacterial humoral response (sensu Protostomia);defense response to bacterium;defense response to Gram-negative bacterium;defense response to Gram-positive bacterium;defense response to fungus		extracellular region	ACN-0180530
181651	unknown				ACN-0181651
186052	receptor		receptor activity		ACN-0186052
182165	unknown				ACN-0182165
187713	unknown				ACN-0187713
187832	unknown				ACN-0187832
187603	lysophospholipase	lipid metabolic process	lysophospholipase activity		ACN-0187603
186186	vitellogenin				ACN-0186186
183426	unknown				ACN-0183426
184038	alkaline phosphatase	skeletal development;nervous system development;mesoderm development;metabolic process;epithelial fluid transport	alkaline phosphatase activity;nucleotide phosphatase activity	anchored to plasma membrane	ACN-0184038
186293	questionable: protein phosphatase				ACN-0186293
180397	questionable: protein disulfide isomerase				ACN-0180397
180196	putative: vitellogenin-B				ACN-0180196
184158	unknown				ACN-0184158
184393	putative: conserved unknown				ACN-0184393
183266	putative: conserved unknown				ACN-0183266
183543	putative: conserved unknown				ACN-0183543
187549	putative: conserved unknown				ACN-0187549
186039	unknown				ACN-0186039
186343	cathepsin	proteolysis;salivary gland cell autophagic cell death;autophagic cell death;regulation of catalytic activity	cathepsin B activity		ACN-0186343
183282	questionable: conserved unknown				ACN-0183282
180341	putative: cecropin A				ACN-0180341
184482	questionable: conserved unknown				ACN-0184482
183976	cathepsin	proteolysis;salivary gland cell autophagic cell death;autophagic cell death;regulation of catalytic activity	cathepsin B activity		ACN-0183976
185089	unknown				ACN-0185089
185887	unknown				ACN-0185887
186484	putative: hexosaminidase	polysaccharide metabolic process	beta-N-acetylhexosaminidase activity;hydrolase activity, hydrolyzing N-glycosyl compounds		ACN-0186484
181361	unknown				ACN-0181361
181956	unknown				ACN-0181956
185083	questionable: transcription regulator				ACN-0185083
185016	unknown				ACN-0185016
180417	unknown				ACN-0180417
187632	unknown				ACN-0187632
186590	unknown				ACN-0186590
183271	questionable: conserved unknown				ACN-0183271
186302	unknown				ACN-0186302
185216	cytochrome c oxidase subunit	electron transport;mitochondrial electron transport, cytochrome c to oxygen	cytochrome-c oxidase activity;electron carrier activity	mitochondrial respiratory chain complex IV	ACN-0185216
186363	putative: electron transporter	electron transport	monooxygenase activity;iron ion binding;electron carrier activity;heme binding	microsome;membrane	ACN-0186363
187382	microtubule motor	RNA localization;intracellular protein transport;microtubule-based movement;cell cycle;spermatogenesis;imaginal disc-derived wing morphogenesis;bristle morphogenesis;vesicle-mediated transport	microtubule motor activity;structural constituent of cytoskeleton;ATPase activity, coupled	cytoskeleton;cytoplasmic dynein complex;dynein complex	ACN-0187382
187720	unknown				ACN-0187720
182700	hydrogen-exporting ATPase	response to oxidative stress;determination of adult life span;ATP synthesis coupled proton transport;proton transport	hydrogen-exporting ATPase activity, phosphorylative mechanism;hydrogen ion transporting ATP synthase activity, rotational mechanism;hydrogen ion transporting ATPase activity, rotational mechanism	mitochondrial proton-transporting ATP synthase complex, catalytic core F(1)	ACN-0182700
187689	unknown				ACN-0187689
182988	putative: beta-glucosidase -!- N-glycosyl hydrolase	carbohydrate metabolic process	glucosidase activity;hydrolase activity, hydrolyzing N-glycosyl compounds		ACN-0182988
187752	putative: conserved unknown				ACN-0187752
187981	unknown				ACN-0187981
183573	serine carboxyprotease	proteolysis	serine carboxypeptidase activity		ACN-0183573
187300	questionable: chitin binding				ACN-0187300
187114	trans-hexaprenyltranstransferase		trans-hexaprenyltranstransferase activity		ACN-0187114
186868	questionable: estradiol 17-beta-dehydrogenase				ACN-0186868
186368	questionable: transcription regulator				ACN-0186368
182523	unknown				ACN-0182523
184951	putative: Rho guanyl-nucleotide exchange factor	regulation of cell shape;regulation of Rho protein signal transduction	signal transducer activity;Rho guanyl-nucleotide exchange factor activity	intracellular	ACN-0184951
186744	glutathione transferase	muscle contraction;defense response;response to oxidative stress;cytoskeleton organization and biogenesis;response to toxin	glutathione transferase activity;glutathione peroxidase activity	cellular_component	ACN-0186744
186878	putative: conserved unknown				ACN-0186878
185618	unknown				ACN-0185618
187319	putative: conserved unknown				ACN-0187319
187841	unknown				ACN-0187841
184515	unknown				ACN-0184515
184166	3-oxoacid CoA-transferase	fatty acid metabolic process;ketone body catabolic process	3-oxoacid CoA-transferase activity	mitochondrial matrix	ACN-0184166
186693	unknown				ACN-0186693
181761	unknown				ACN-0181761
186364	putative: conserved unknown	DNA methylation	DNA binding;N-methyltransferase activity	cellular_component	ACN-0186364
181058	unknown				ACN-0181058
185370	unknown				ACN-0185370
182889	unknown				ACN-0182889
183249	unknown				ACN-0183249
187847	questionable: conserved unknown				ACN-0187847
183839	diacylglycerol O-acyltransferase	cholesterol metabolic process;oogenesis (sensu Insecta);triacylglycerol biosynthetic process;regulation of nurse cell apoptosis	diacylglycerol O-acyltransferase activity;sterol O-acyltransferase activity		ACN-0183839
182001	questionable: pol-like protein				ACN-0182001
187829	putative: conserved unknown				ACN-0187829
185491	putative: putative 41.9 kDa basic salivary protein				ACN-0185491
183328	receptor binding		receptor binding	extracellular region	ACN-0183328
182124	3'(2'),5'-bisphosphate nucleotidase		inositol or phosphatidylinositol phosphatase activity;3'(2'),5'-bisphosphate nucleotidase activity;nucleotide phosphatase activity		ACN-0182124
184594	putative: conserved unknown				ACN-0184594
182819	putative: alkaline phosphatase	skeletal development;mesoderm development;metabolic process	alkaline phosphatase activity;nucleotide phosphatase activity		ACN-0182819
185312	putative: ubiquitin conjugating enzyme	compound eye morphogenesis;ubiquitin cycle;chromosome organization and biogenesis (sensu Eukaryota);mitosis;male meiosis;spermatid development;oogenesis (sensu Insecta);protein ubiquitination	ubiquitin conjugating enzyme activity;ubiquitin-protein ligase activity;protein binding;ligase activity		ACN-0185312
186321	unknown				ACN-0186321
183967	unknown				ACN-0183967
185952	unknown				ACN-0185952
184245	pre-mRNA splicing factor	nuclear mRNA splicing, via spliceosome;mRNA splice site selection;RNA splicing	nucleotide binding;mRNA binding;protein binding	nucleus;spliceosome	ACN-0184245
182075	questionable: conserved unknown				ACN-0182075
188114	diacylglycerol cholinephosphotransferase	phospholipid metabolic process;phospholipid biosynthetic process	diacylglycerol cholinephosphotransferase activity		ACN-0188114
6 Hr- Decreased abundance
180661	putative: conserved unknown				ACN-0180661
180729	unknown				ACN-0180729
181670	beta transducin-like	regulation of progression through cell cycle;epidermal growth factor receptor signaling pathway;Notch signaling pathway;cone cell fate commitment (sensu Endopterygota);visual perception;sensory perception of sound;regulation of proteolysis;regulation of epidermal growth factor receptor signaling pathway	DNA binding;protein binding;GTP binding	nucleus	ACN-0181670
183920	unknown				ACN-0183920
183511	unknown				ACN-0183511
186832	unknown				ACN-0186832
180814	conserved unknown				ACN-0180814
180702	unknown				ACN-0180702
186385	putative: conserved unknown				ACN-0186385
185612	serine protease				ACN-0185612
182295	questionable: conserved unknown				ACN-0182295
187803	putative: electron transporter	electron transport;translation;steroid metabolic process;insecticide metabolic process	structural constituent of ribosome;monooxygenase activity;iron ion binding;electron carrier activity;heme binding	microsome;ribosome;membrane	ACN-0187803
181400	questionable: conserved unknown				ACN-0181400
182518	questionable: chitin binding				ACN-0182518
182343	putative: electron transporter	electron transport;steroid metabolic process	monooxygenase activity;iron ion binding;electron carrier activity;heme binding	microsome;membrane	ACN-0182343
185209	unknown				ACN-0185209
184442	putative: serine carboxyprotease	proteolysis;defense response;melanization defense response;positive regulation of melanization defense response	serine carboxypeptidase activity;trypsin activity;serine-type peptidase activity;monophenol monooxygenase activator activity		ACN-0184442
182548	questionable: conserved unknown				ACN-0182548
188164	conserved unknown				ACN-0188164
185534	unknown				ACN-0185534
180457	questionable: conserved unknown				ACN-0180457
181965	unknown				ACN-0181965
185171	questionable: conserved unknown				ACN-0185171
188049	transcription regulator	nucleobase, nucleoside, nucleotide and nucleic acid metabolic process;transcription from RNA polymerase II promoter	zinc ion binding;transcription regulator activity	intracellular	ACN-0188049
181023	unknown				ACN-0181023
183236	questionable: conserved unknown				ACN-0183236
180573	unknown				ACN-0180573
181460	putative: conserved unknown				ACN-0181460
187579	questionable: conserved unknown				ACN-0187579
187239	putative: conserved unknown				ACN-0187239
183713	ATP-dependent DNA helicase	transcription from RNA polymerase II promoter;transcription initiation from RNA polymerase II promoter;RNA elongation from RNA polymerase II promoter	ATP-dependent DNA helicase activity;ATP binding;general RNA polymerase II transcription factor activity;transcription initiation factor activity	nucleus;transcription factor TFIIF complex	ACN-0183713
181325	serine protease	proteolysis	serine-type endopeptidase activity		ACN-0181325
186097	putative: chitinase	cuticle chitin catabolic process;signal transduction;cell-cell signaling	chitinase activity;hydrolase activity, hydrolyzing N-glycosyl compounds	extracellular region	ACN-0186097
181027	putative: serine protease	regulation of transcription, DNA-dependent;proteolysis;defense response;maternal determination of dorsal/ventral axis, oocyte, germ-line encoded;Toll signaling pathway;dorsal/ventral axis specification	DNA binding;transcription factor activity;serine-type endopeptidase activity;trypsin activity;peptidase activity;serine-type peptidase activity;monophenol monooxygenase activator activity	extracellular region;nucleus	ACN-0181027
183253	putative: serine protease -!- questionable: Bombyx mori prophenoloxidase activating factor 3	proteolysis	serine-type endopeptidase activity		ACN-0183253
185889	unknown				ACN-0185889
187944	unknown				ACN-0187944
185532	questionable: keratin				ACN-0185532
187011	questionable: keratin 10				ACN-0187011
183446	unknown				ACN-0183446
186082	questionable: conserved unknown				ACN-0186082
185899	questionable: serine protease inhibitor				ACN-0185899
181041					ACN-0181041
12 Hr- Increased abundance
180817	putative: conserved unknown		nucleotide binding		ACN-0180817
180964	unknown				ACN-0180964
184240	putative: conserved unknown				ACN-0184240
185855	questionable: odorant-binding protein 56e				ACN-0185855
180859	putative: conserved unknown	defense response;defense response to bacterium	receptor binding		ACN-0180859
182089	questionable: conserved unknown				ACN-0182089
185917	unknown				ACN-0185917
184737	amino acid transporter -!- conserved unknown	amino acid transport	amino acid-polyamine transporter activity	membrane	ACN-0184737
181525	unknown				ACN-0181525
180196	putative: vitellogenin-B				ACN-0180196
184345	putative: fidipidine				ACN-0184345
181647	putative: conserved unknown			membrane	ACN-0181647
181485	unknown				ACN-0181485
182172	unknown				ACN-0182172
183155	unknown				ACN-0183155
185370	unknown				ACN-0185370
187152	cation transporter	transport;ion transport;cation transport;cell homeostasis	transporter activity;cation transporter activity		ACN-0187152
187398	unknown				ACN-0187398
181515	unknown				ACN-0181515
183817	conserved unknown -!- putative: conserved unknown				ACN-0183817
183916	unknown				ACN-0183916
180810	annexin	lipid metabolic process;intracellular protein transport;exocytosis;endocytosis;defense response	actin binding;calcium ion binding;phospholipid binding;calcium-dependent phospholipid binding		ACN-0180810
182848	putative: conserved unknown				ACN-0182848
183906	cell adhesion and development component	cell adhesion;multicellular organismal development;defasciculation of motor neuron axon;axon choice point recognition		extracellular region	ACN-0183906
184833	putative: cyclophilin-33	protein folding;protein targeting;defense response	nucleotide binding;mRNA binding;peptidyl-prolyl cis-trans isomerase activity	nucleus	ACN-0184833
181956	unknown				ACN-0181956
187819	conserved unknown	glycolysis;potassium ion transport	glyceraldehyde-3-phosphate dehydrogenase (phosphorylating) activity;voltage-gated potassium channel activity;protein binding;NAD binding	voltage-gated potassium channel complex	ACN-0187819
12 Hr- Decreased abundance
180394	actin binding	cytoskeleton organization and biogenesis;phosphoenolpyruvate-dependent sugar phosphotransferase system	actin binding;structural constituent of cytoskeleton;sugar porter activity	extracellular region;cytosol;actin filament	ACN-0180394
181082	putative: conserved unknown				ACN-0181082
181161	unknown				ACN-0181161
186031	putative: serine protease inhibitor	proteolysis;negative regulation of proteolysis	serine-type endopeptidase inhibitor activity;hormone binding		ACN-0186031
187072	putative: alpha-2-macroglobulin	antibacterial humoral response (sensu Protostomia)	endopeptidase inhibitor activity		ACN-0187072
185763	Transferrin 2	cation transport;iron ion transport;iron ion homeostasis;septate junction assembly	iron ion transporter activity;carrier activity;binding;ferric iron binding	extracellular region	ACN-0185763
188018	unknown				ACN-0188018
185027	defensin				ACN-0185027
184190	questionable: insulin-like growth factor				ACN-0184190
185392	putative: protein kinase	cytokinesis;protein amino acid phosphorylation;cell cycle;female meiosis II spindle assembly (sensu Metazoa);male meiosis chromosome segregation;mitosis;male meiosis;female meiosis II;intracellular signaling cascade;pronuclear fusion;protein localization;embryonic development;sperm aster formation;pronuclear migration	protein kinase activity;protein serine/threonine kinase activity;receptor signaling protein serine/threonine kinase activity;protein binding;ATP binding	kinetochore;spindle pole;outer kinetochore of condensed chromosome;cytoplasm;centrosome;spindle	ACN-0185392
187198	unknown				ACN-0187198
187226	questionable: conserved unknown				ACN-0187226
186905	lysozyme	antimicrobial humoral response (sensu Protostomia);salivary gland cell autophagic cell death;autophagic cell death	lysozyme activity	extracellular region	ACN-0186905
185818	unknown				ACN-0185818
188044	questionable: sugar binding protein				ACN-0188044
186599	unknown				ACN-0186599
186161	putative: c-type lectin		sugar binding		ACN-0186161
180457	questionable: conserved unknown				ACN-0180457
184759	putative: conserved unknown				ACN-0184759
184171	serine protease -!- serine protease	proteolysis	serine-type endopeptidase activity		ACN-0184171
181261	putative: oxidoreductase		oxidoreductase activity		ACN-0181261
186563	putative: conserved unknown	biological_process	molecular_function	integral to membrane	ACN-0186563
181518	putative: heat shock	protein folding;response to stress;defense response;response to heat;embryonic development			ACN-0181518
183686	putative: poly-pyrimidine tract binding	spliceosome assembly;regulation of alternative nuclear mRNA splicing, via spliceosome;nuclear mRNA splicing, via spliceosome;nuclear export	nucleotide binding;mRNA binding;poly-pyrimidine tract binding;RNA splicing factor activity, transesterification mechanism;protein heterodimerization activity	nucleus;spliceosome;snRNP U2	ACN-0183686
184331	unknown				ACN-0184331
180703	questionable: serpin				ACN-0180703
185477	transferrin precursor -!- putative: transferrin	iron ion transport;iron ion homeostasis;defense response	iron ion transporter activity;carrier activity;ferric iron binding	extracellular region	ACN-0185477
187530	phosphatidylinositol 3-kinase	protein targeting;endocytosis;phosphoinositide phosphorylation	phosphatidylinositol 3-kinase activity;phosphoinositide 3-kinase activity;phosphatidylinositol-4-phosphate 3-kinase activity;phosphatidylinositol-4,5-bisphosphate 3-kinase activity	phosphoinositide 3-kinase complex, class III	ACN-0187530
182255	questionable: serine protease				ACN-0182255
181041					ACN-0181041
185121	putative: carboxylesterase		carboxylesterase activity		ACN-0185121
187787	putative: conserved unknown				ACN-0187787
180814	conserved unknown				ACN-0180814
186385	putative: conserved unknown				ACN-0186385
185796	unknown				ACN-0185796
186568	putative: conserved unknown		calcium ion binding		ACN-0186568
186260	conserved unknown				ACN-0186260
183243					ACN-0183243
183920	unknown				ACN-0183920
185551	serine protease	proteolysis	serine-type endopeptidase activity		ACN-0185551
183253	putative: serine protease -!- questionable: Bombyx mori prophenoloxidase activating factor 3	proteolysis	serine-type endopeptidase activity		ACN-0183253
183236	questionable: conserved unknown				ACN-0183236
186845	questionable: conserved unknown				ACN-0186845
187776	transaldolase	pentose-phosphate shunt, non-oxidative branch	transaldolase activity	cytoplasm	ACN-0187776
181737	putative: rRNA (uridine-2'-O-)-methyltransferase	rRNA metabolic process	nucleic acid binding;rRNA (uridine-2'-O-)-methyltransferase activity		ACN-0181737
183750	questionable: antennal carrier protein AP-2				ACN-0183750
180382	adenylate kinase	purine base metabolic process;ADP biosynthetic process	adenylate kinase activity;ATP binding;nucleoside triphosphate adenylate kinase activity	mitochondrial matrix	ACN-0180382
184804	questionable: conserved unknown				ACN-0184804
180850	defensin				ACN-0180850
184233	questionable: chitin binding protein				ACN-0184233
182801	questionable: conserved unknown				ACN-0182801
181066	unknown				ACN-0181066
183258	cytochrome oxidase subunit 3				ACN-0183258
185889	unknown				ACN-0185889
181460	putative: conserved unknown				ACN-0181460
185388	unknown				ACN-0185388
182548	questionable: conserved unknown				ACN-0182548
182054	lysozyme				ACN-0182054
185532	questionable: keratin				ACN-0185532
182227	clathrin heavy chain	intracellular protein transport;receptor-mediated endocytosis;neurotransmitter secretion;sperm individualization;synaptic vesicle coating	binding	coated pit;synaptic vesicle;clathrin vesicle coat;clathrin coat of synaptic vesicle;clathrin coat of coated pit;coated vesicle	ACN-0182227
187011	questionable: keratin 10				ACN-0187011
186097	putative: chitinase	cuticle chitin catabolic process;signal transduction;cell-cell signaling	chitinase activity;hydrolase activity, hydrolyzing N-glycosyl compounds	extracellular region	ACN-0186097
185612	serine protease				ACN-0185612
180557	conserved unknown				ACN-0180557
187755	unknown				ACN-0187755
183808	unknown				ACN-0183808
181002	gelsolin	cytoskeleton organization and biogenesis;phosphoenolpyruvate-dependent sugar phosphotransferase system	actin binding;structural constituent of cytoskeleton;sugar porter activity	extracellular region;cytosol;actin filament	ACN-0181002
184442	putative: serine carboxyprotease	proteolysis;defense response;melanization defense response;positive regulation of melanization defense response	serine carboxypeptidase activity;trypsin activity;serine-type peptidase activity;monophenol monooxygenase activator activity		ACN-0184442
187239	putative: conserved unknown				ACN-0187239
181325	serine protease	proteolysis	serine-type endopeptidase activity		ACN-0181325
181965	unknown				ACN-0181965
185899	questionable: serine protease inhibitor				ACN-0185899
182376	questionable: transmembrane receptor protein serine/threonine kinase				ACN-0182376
180492	unknown				ACN-0180492
186082	questionable: conserved unknown				ACN-0186082
24 Hr- Increased abundance
184950	unknown				ACN-0184950
185966	cytosolic large ribosomal subunit L30	translation;peripheral nervous system development;growth	nucleic acid binding;structural constituent of ribosome	cytosolic large ribosomal subunit (sensu Eukaryota)	ACN-0185966
185725	putative: calpain	proteolysis;protein autoprocessing	calpain activity;calcium ion binding;calmodulin binding	cytoplasm;membrane	ACN-0185725
185434	unknown				ACN-0185434
186584	putative: vitamin E binding protein				ACN-0186584
184278	aldehyde dehydrogenase	pyruvate metabolic process;amino acid catabolic process	aldehyde dehydrogenase (NAD) activity	mitochondrion;mitochondrial matrix	ACN-0184278
183269	unknown				ACN-0183269
182492	questionable: NADH dehydrogenase subunit 4L				ACN-0182492
186324	CAAX-protein geranylgeranyltransferase	protein amino acid lipidation	CAAX-protein geranylgeranyltransferase activity;acyltransferase activity		ACN-0186324
180264	questionable: acetyl-CoA carboxylase				ACN-0180264
185840	conserved unknown				ACN-0185840
187634	unknown				ACN-0187634
186261	protein binding	mesoderm development;cell proliferation;regulation of striated muscle development	protein binding;zinc ion binding	nucleus;cytoplasm	ACN-0186261
183304	putative: conserved unknown				ACN-0183304
181178	questionable: cytochrome P450-9b2				ACN-0181178
184722	unknown				ACN-0184722
182973	unknown				ACN-0182973
181302	questionable: conserved unknown				ACN-0181302
187506	putative: glutamate-ammonia ligase	metabolic process	glutamate-ammonia ligase activity;hydrolase activity		ACN-0187506
185392	putative: protein kinase	cytokinesis;protein amino acid phosphorylation;cell cycle;female meiosis II spindle assembly (sensu Metazoa);male meiosis chromosome segregation;mitosis;male meiosis;female meiosis II;intracellular signaling cascade;pronuclear fusion;protein localization;embryonic development;sperm aster formation;pronuclear migration	protein kinase activity;protein serine/threonine kinase activity;receptor signaling protein serine/threonine kinase activity;protein binding;ATP binding	kinetochore;spindle pole;outer kinetochore of condensed chromosome;cytoplasm;centrosome;spindle	ACN-0185392
188171	questionable: conserved unknown				ACN-0188171
185089	unknown				ACN-0185089
24 Hr- Decreased abundance
186785	questionable: receptor binding				ACN-0186785
187828	putative: protein tyrosine/serine/threonine phosphatase	protein amino acid dephosphorylation	protein tyrosine/serine/threonine phosphatase activity		ACN-0187828
185333	unknown				ACN-0185333
187974	unknown				ACN-0187974
186315	unknown				ACN-0186315
184928	conserved unknown				ACN-0184928
182916	questionable: conserved unknown				ACN-0182916
184347	questionable: conserved unknown				ACN-0184347
183063	delta-coatomer	intracellular protein transport;exocytosis;retrograde vesicle-mediated transport, Golgi to ER		clathrin vesicle coat;COPI vesicle coat	ACN-0183063
182401	questionable: conserved unknown				ACN-0182401
187136	questionable: zinc ion transporter				ACN-0187136
187111	questionable: conserved unknown				ACN-0187111
187607	unknown				ACN-0187607
185803	putative: conserved unknown				ACN-0185803
180290	questionable: serine-type endopeptidase				ACN-0180290
187951	conserved unknown				ACN-0187951
188141	unknown				ACN-0188141
186197	unknown				ACN-0186197
186595	RNA polymerase II transcription mediator	electron transport;transcription initiation from RNA polymerase II promoter;acyl-CoA metabolic process	acyl-CoA dehydrogenase activity;RNA polymerase II transcription mediator activity	mediator complex	ACN-0186595
187960	putative: DNA binding	DNA replication	DNA binding	DNA replication factor A complex	ACN-0187960
183407	conserved unknown				ACN-0183407
186546	mannose-1-phosphate guanylyltransferase	carbohydrate metabolic process;biosynthetic process	mannose-1-phosphate guanylyltransferase activity		ACN-0186546
186354	putative: pyroglutamyl-peptidase I	proteolysis	pyroglutamyl-peptidase I activity		ACN-0186354
186572	cation transporter	transport;ion transport;cation transport;cell homeostasis	transporter activity;cation transporter activity		ACN-0186572
185693	unknown				ACN-0185693
186659	conserved unknown				ACN-0186659
185939	mitochondrial targeting protein	protein targeting to mitochondrion		mitochondrial outer membrane	ACN-0185939
185433	7S RNA binding, signal recognition particle protein 19	translation;protein complex assembly;protein targeting;SRP-dependent cotranslational protein targeting to membrane	mRNA binding;7S RNA binding	signal recognition particle, endoplasmic reticulum targeting	ACN-0185433
187302	putative: serine protease	proteolysis	trypsin activity		ACN-0187302
187790	conserved unknown	biological_process	molecular_function	cellular_component	ACN-0187790
182809	unknown				ACN-0182809
187440	vesicle trafficking -!- SNAP receptor	intracellular protein transport;exocytosis	SNAP receptor activity	integral to membrane	ACN-0187440
182934	unknown				ACN-0182934
187942	unknown				ACN-0187942
184816	phospholipase	lipid metabolic process;phospholipid metabolic process;steroid metabolic process;cholesterol metabolic process	phosphatidylcholine-sterol O-acyltransferase activity;phospholipase activity;acyltransferase activity;lipase activity		ACN-0184816
187053	conserved unknown	biological_process	molecular_function	microtubule cytoskeleton	ACN-0187053
187469	questionable: conserved unknown				ACN-0187469
182528	tRNA methyltransferase	tRNA modification	tRNA (guanine-N7-)-methyltransferase activity	cellular_component	ACN-0182528
187411	unknown				ACN-0187411
186217	hydrogen transporting two sector ATPase	response to oxidative stress;determination of adult life span;ATP synthesis coupled proton transport;proton transport	hydrogen-exporting ATPase activity, phosphorylative mechanism;hydrogen ion transporting ATP synthase activity, rotational mechanism;hydrogen ion transporting ATPase activity, rotational mechanism	mitochondrial proton-transporting ATP synthase complex, catalytic core F(1)	ACN-0186217
187060	questionable: conserved unknown				ACN-0187060
185364	fasciclin	signal transduction;ectoderm development;axonogenesis;cell-cell adhesion		plasma membrane	ACN-0185364
180456	unknown				ACN-0180456
186536	proteasome endopeptidase	proteolysis;ubiquitin-dependent protein catabolic process	endopeptidase activity;threonine endopeptidase activity	proteasome core complex (sensu Eukaryota)	ACN-0186536
183896	putative: alpha-glucosidase	glucose metabolic process	alpha-glucosidase activity;cation binding		ACN-0183896
186679	unknown				ACN-0186679
183690	unknown				ACN-0183690
186081	DNA directed RNA polymerase	RNA elongation;regulation of transcription, DNA-dependent;transcription from RNA polymerase I promoter	nucleic acid binding;RNA polymerase II transcription factor activity;DNA-directed RNA polymerase activity;zinc ion binding	DNA-directed RNA polymerase I complex	ACN-0186081
185591	unknown				ACN-0185591
187293	translation initiation factor 2 gamma -!- histone methyltransferase	DNA methylation;establishment and/or maintenance of chromatin architecture;chromatin assembly or disassembly;chromatin silencing;chromatin silencing at telomere;translational initiation;oogenesis (sensu Insecta);gene silencing;histone modification;histone methylation;chromatin silencing at centromere;histone H3-K9 methylation	tRNA binding;chromatin binding;translation initiation factor activity;GTP binding;zinc ion binding;histone methyltransferase activity;histone lysine N-methyltransferase activity (H3-K9 specific)	chromosome, pericentric region;heterochromatin;nucleus;cytosol;eukaryotic translation initiation factor 2 complex	ACN-0187293
185664	unknown				ACN-0185664
183461	unknown				ACN-0183461
186620	putative: conserved unknown				ACN-0186620
180792	putative: triacylglycerol lipase	lipid metabolic process	triacylglycerol lipase activity		ACN-0180792
188048	mitochondrial large ribosomal subunit L11	translation	nucleic acid binding;structural constituent of ribosome	mitochondrial large ribosomal subunit	ACN-0188048
188123	cathepsin F	proteolysis;salivary gland cell autophagic cell death;autophagic cell death	cysteine-type endopeptidase activity;cysteine protease inhibitor activity		ACN-0188123
188002	conserved unknown	biological_process	molecular_function	cellular_component	ACN-0188002
186661	cyclin-dependent protein kinase, regulatory subunit	regulation of progression through cell cycle;mitosis	cyclin-dependent protein kinase regulator activity		ACN-0186661
186102	cytosolic small ribosomal subunit S18	translation;translational initiation	nucleic acid binding;structural constituent of ribosome	ribosome;cytosolic small ribosomal subunit (sensu Eukaryota)	ACN-0186102
183569	putative: oxidoreductase		oxidoreductase activity	Golgi membrane	ACN-0183569
PAH
186414	Proteasome 25kD subunit endopeptidase	ATP-dependent proteolysis;ubiquitin-dependent protein catabolic process	endopeptidase activity;threonine endopeptidase activity	proteasome complex (sensu Eukaryota);proteasome core complex (sensu Eukaryota)	ACN-0186414
186682	putative: conserved unknown				ACN-0186682
185348	unknown				ACN-0185348
186582	proteasome activator	proteolysis	proteasome activator activity	proteasome complex (sensu Eukaryota);nucleus;nucleolus;proteasome activator complex	ACN-0186582
186657	questionable: conserved unknown				ACN-0186657
187673	mitochondrial inner membrane translocase	protein targeting to mitochondrion;protein transport;protein import into mitochondrial inner membrane	protein translocase activity	mitochondrial inner membrane presequence translocase complex;mitochondrial intermembrane space protein transporter complex	ACN-0187673
185215	RNA binding	nuclear mRNA splicing, via spliceosome;nervous system development;peripheral nervous system development;ribosome biogenesis and assembly	mRNA binding;structural constituent of ribosome	nucleus;spliceosome;small nuclear ribonucleoprotein complex	ACN-0185215
187855	conserved unknown				ACN-0187855
182751	conserved unknown				ACN-0182751
183229	unknown				ACN-0183229
186343	cathepsin	proteolysis;salivary gland cell autophagic cell death;autophagic cell death;regulation of catalytic activity	cathepsin B activity		ACN-0186343
188053	unknown				ACN-0188053
185604	unknown				ACN-0185604
188080	questionable: actin binding protein				ACN-0188080
188173	transcription factor	regulation of transcription from RNA polymerase II promoter;regulation of transcription	transcription factor activity;protein binding;zinc ion binding	nucleus	ACN-0188173
186289	questionable: tropomyosin				ACN-0186289
185722	Aedes aegypti putative C-type lectin				ACN-0185722
185593	unknown				ACN-0185593
187992	calreticulin -!- calreticulin	protein folding;intracellular protein transport;exocytosis;central nervous system development;peripheral nervous system development;olfactory behavior	calcium ion binding;unfolded protein binding	endoplasmic reticulum lumen	ACN-0187992
188006	pre-mRNA splicing factor	nuclear mRNA splicing, via spliceosome;protein metabolic process	nucleotide binding		ACN-0188006
185542	mitochondrial ribosomal protein L10	translation	structural constituent of ribosome	mitochondrial large ribosomal subunit	ACN-0185542
185483	unknown				ACN-0185483
186566	unknown				ACN-0186566
186672	unknown				ACN-0186672
185540	CTP synthase -!- CTP synthase	pyrimidine base metabolic process;pyrimidine nucleotide biosynthetic process	transcription factor activity;CTP synthase activity		ACN-0185540
186929	conserved unknown -!- conserved unknown				ACN-0186929
186560	unknown				ACN-0186560
186416	unknown				ACN-0186416
24 Hr- Increased abundance (Hemolymph)
181097	DNA binding	chromatin assembly or disassembly;nucleosome assembly	DNA binding	nucleosome;nucleus	ACN-0181097
182311	unknown				ACN-0182311
180490	esterase D -!- ester hydrolase		hydrolase activity, acting on ester bonds		ACN-0180490
181444	questionable: conserved unknown				ACN-0181444
183467	unknown				ACN-0183467
187324	sarcoplasmic reticulum calcium binding		calcium ion binding	sarcoplasmic reticulum	ACN-0187324
181822	unknown product				ACN-0181822
181223	unknown				ACN-0181223
183876	questionable: carboxy-lyase				ACN-0183876
187364	unknown				ACN-0187364
182653	questionable: conserved unknown				ACN-0182653
180417	unknown				ACN-0180417
181959	questionable: conserved unknown				ACN-0181959
184760	unknown				ACN-0184760
181482	Rho small monomeric GTPase	regulation of transcription, DNA-dependent;intracellular protein transport;ER to Golgi vesicle-mediated transport;endocytosis;actin filament organization;cell adhesion;signal transduction;small GTPase mediated signal transduction;regulation of cell shape;regulation of exocytosis	GTPase activity;ATP binding;GTP binding;transcription factor binding	intracellular	ACN-0181482
187855	conserved unknown				ACN-0187855
180439	unknown product				ACN-0180439
181162	questionable: cysteine string				ACN-0181162
186415	unknown				ACN-0186415
181379	unknown				ACN-0181379
186084	questionable: conserved unknown				ACN-0186084
183728	structural constituent of ribosome	protein folding;protein modification;proteolysis;response to stress;defense response;protein metabolic process	nucleic acid binding;structural constituent of ribosome	endoplasmic reticulum;ribosome	ACN-0183728
185996	unknown				ACN-0185996
183411	unknown				ACN-0183411
184507	questionable: conserved unknown				ACN-0184507
187542	putative: protein kinase	protein amino acid phosphorylation;sperm mitochondrion organization and biogenesis	protein kinase activity;protein serine/threonine kinase activity;ATP binding		ACN-0187542
180830	putative: conserved unknown				ACN-0180830
182651	unknown				ACN-0182651
180556	putative: conserved unknown				ACN-0180556
181666	questionable: calcium ion binding protein				ACN-0181666
184982	unknown				ACN-0184982
186745	unknown				ACN-0186745
184591	unknown				ACN-0184591
182008	ribosome associated membrane protein RAMP4 -!- structural constituent of ribosome	protein folding;protein modification;proteolysis;response to stress;defense response;protein metabolic process	nucleic acid binding;structural constituent of ribosome	endoplasmic reticulum;ribosome	ACN-0182008
184614	putative: regucalcin	anterior/posterior axis specification;calcium-mediated signaling			ACN-0184614
182834	questionable: conserved unknown				ACN-0182834
181954	putative: DNA helicase	mRNA catabolic process, nonsense-mediated decay;embryonic axis specification;DNA replication;regulation of pole plasm oskar mRNA localization;negative regulation of oskar mRNA translation;RNA interference;oocyte microtubule cytoskeleton organization (sensu Insecta)	nucleic acid binding;DNA helicase activity	cytoplasm	ACN-0181954
24 Hr- Decreased abundance (Hemolymph)
186759	unknown				ACN-0186759
185307	questionable: nucleic acid binding protein				ACN-0185307
182566	unknown				ACN-0182566
187459	unknown				ACN-0187459
184142	conserved unknown				ACN-0184142
185865	trypsin	protein folding;proteolysis	trypsin activity;ATP binding;peptidase activity;serine-type peptidase activity;unfolded protein binding		ACN-0185865
186665	questionable: conserved unknown				ACN-0186665
185392	putative: protein kinase	cytokinesis;protein amino acid phosphorylation;cell cycle;female meiosis II spindle assembly (sensu Metazoa);male meiosis chromosome segregation;mitosis;male meiosis;female meiosis II;intracellular signaling cascade;pronuclear fusion;protein localization;embryonic development;sperm aster formation;pronuclear migration	protein kinase activity;protein serine/threonine kinase activity;receptor signaling protein serine/threonine kinase activity;protein binding;ATP binding	kinetochore;spindle pole;outer kinetochore of condensed chromosome;cytoplasm;centrosome;spindle	ACN-0185392
187461	thioredoxin	protein folding;sulfur metabolic process;cell redox homeostasis	electron carrier activity;protein disulfide oxidoreductase activity;thiol-disulfide exchange intermediate activity	cellular_component	ACN-0187461
181224	putative: mucin-like peritrophin				ACN-0181224
180333	putative: conserved unknown				ACN-0180333
186202	questionable: conserved unknown				ACN-0186202
182594	unknown				ACN-0182594
182143	putative: acid phosphatase	phosphate metabolic process	acid phosphatase activity		ACN-0182143
181770	transcriptional elongation regulator	DNA strand elongation during DNA replication	transcriptional elongation regulator activity	nucleus	ACN-0181770
185928	unknown				ACN-0185928
186871	unknown				ACN-0186871
186027	transcription factor	DNA replication	DNA binding;epsilon DNA polymerase activity;sequence-specific DNA binding	nucleus;epsilon DNA polymerase complex	ACN-0186027
185112	unknown				ACN-0185112
185122	phosphatidylserine decarboxylase	phospholipid metabolic process;phospholipid biosynthetic process	phosphatidylserine decarboxylase activity		ACN-0185122
186629	unknown				ACN-0186629
181370	unknown				ACN-0181370
188067	questionable: conserved unknown				ACN-0188067
184662	putative: Hsp70/Hsp90 organizing protein homolog	protein folding;protein complex assembly;response to stress;defense response	unfolded protein binding		ACN-0184662
183277	conserved unknown				ACN-0183277
184427	unknown				ACN-0184427
186929	conserved unknown -!- conserved unknown				ACN-0186929
180632	questionable: conserved unknown				ACN-0180632
187303	unknown				ACN-0187303
186818	putative: conserved unknown			nuclear envelope	ACN-0186818
184675	putative: conserved unknown				ACN-0184675
187922	unknown				ACN-0187922
182084	transcription regulating DNA secondary structure binding	regulation of chromatin assembly or disassembly;regulation of transcription from RNA polymerase II promoter	DNA secondary structure binding;single-stranded DNA binding;single-stranded RNA binding;protein binding;transcription regulator activity	nucleus;nucleolus;FACT complex	ACN-0182084
188020	unknown				ACN-0188020
185678	unknown				ACN-0185678
188117	conserved unknown				ACN-0188117
181816	conserved unknown				ACN-0181816
187321	questionable: serine protease inhibitor				ACN-0187321
188164	conserved unknown				ACN-0188164
182027	conserved unknown	membrane organization and biogenesis;transmission of nerve impulse	protein binding	cytoplasm	ACN-0182027
185705	heme transporter	larval development (sensu Insecta);visual behavior;cytochrome c oxidase complex assembly;phototaxis	heme transporter activity;oxidoreductase activity	mitochondrial inner membrane	ACN-0185705
187827	unknown				ACN-0187827
180468	unknown				ACN-0180468
185669	unknown				ACN-0185669
184757	putative: conserved unknown				ACN-0184757
181566	hydroxymethylbilane synthase	porphyrin metabolic process;porphyrin biosynthetic process	hydroxymethylbilane synthase activity;deaminase activity		ACN-0181566
186651	viral inhibitor of apoptosis associated factor 1 (viaf1)	regulation of caspase activity	protein binding	cytoplasm	ACN-0186651
185080	putative: conserved unknown				ACN-0185080
182970	questionable: RNA binding protein				ACN-0182970
184909	conserved unknown				ACN-0184909
185388	unknown				ACN-0185388
183344	unknown				ACN-0183344
184299	transcription corepressor	regulation of transcription from RNA polymerase II promoter	chromatin binding;transcription corepressor activity		ACN-0184299
181861	Aedes aegypti putative G12				ACN-0181861
187335	questionable: nucleic acid binding protein				ACN-0187335
180210	questionable: conserved unknown				ACN-0180210
186616	questionable: conserved unknown				ACN-0186616
184104	putative: conserved unknown				ACN-0184104
183016	putative: conserved unknown				ACN-0183016
184685	unknown				ACN-0184685
184672	hexaprenyldihydroxybenzoate methyltransferase	ubiquinone metabolic process;ubiquinone biosynthetic process	hexaprenyldihydroxybenzoate methyltransferase activity;2-polyprenyl-6-methoxy-1,4-benzoquinone methyltransferase activity		ACN-0184672
182657	putative: odorant-binding protein 56d	transport;sensory perception of chemical stimulus;response to pheromone;olfactory behavior	odorant binding	extracellular region	ACN-0182657
185660	putative: conserved unknown				ACN-0185660
186609	unknown				ACN-0186609
185042	Arginine methyltransferase	protein amino acid methylation	protein-arginine N-methyltransferase activity		ACN-0185042
184822	putative: mitochondrial transcription factor A	mitochondrial DNA replication;regulation of transcription from RNA polymerase II promoter;regulation of transcription;positive regulation of transcription, DNA-dependent	transcription factor activity	mitochondrion	ACN-0184822
180720	questionable: conserved unknown				ACN-0180720
183586	unknown				ACN-0183586
185147	unknown				ACN-0185147
186559	unknown				ACN-0186559
185818	unknown				ACN-0185818
186050	putative: conserved unknown				ACN-0186050
184203	infection responsive short peptide (gambicin)				ACN-0184203
185759	chromatin assembly factor	negative regulation of transcription from RNA polymerase II promoter;cytokinesis;DNA repair;nucleosome assembly;DNA replication-dependent nucleosome assembly;chromatin silencing;transcription;chorion gene amplification;histone methylation;histone acetylation;nucleosome spacing;nucleosome mobilization	chromatin binding;histone acetyltransferase binding;histone binding;histone deacetylase binding;histone lysine N-methyltransferase activity (H3-K9 specific);histone lysine N-methyltransferase activity (H3-K27 specific)	nucleus;transcription factor complex;chromatin assembly complex;polytene chromosome;chromatin remodeling complex;NURF complex;ACF complex;Myb complex;ESC/E(Z) complex	ACN-0185759
186436	putative: amiloride-sensitive sodium channel	cation transport;sodium ion transport	amiloride-sensitive sodium channel activity	membrane	ACN-0186436
184913	conserved unknown				ACN-0184913
185445	unknown				ACN-0185445
181464	questionable: conserved unknown				ACN-0181464
187755	unknown				ACN-0187755
184490	conserved unknown				ACN-0184490
185434	unknown				ACN-0185434
185915	unknown				ACN-0185915
48 Hr- Increased abundance
181507	putative: serine protease	proteolysis	trypsin activity		ACN-0181507
184667	unknown				ACN-0184667
187084	unknown				ACN-0187084
183345	conserved unknown				ACN-0183345
180405	putative: annexin X	lipid metabolic process;intracellular protein transport;exocytosis;endocytosis;defense response	actin binding;calcium ion binding;phospholipid binding;calcium-dependent phospholipid binding		ACN-0180405
184543	unknown				ACN-0184543
183006	questionable: conserved unknown				ACN-0183006
184691	conserved unknown				ACN-0184691
184740	unknown				ACN-0184740
184272	putative: RNA binding -!- RNA binding		nucleotide binding;mRNA binding		ACN-0184272
180300	unknown				ACN-0180300
183266	putative: conserved unknown				ACN-0183266
187665	unknown				ACN-0187665
185204	aryl hydrocarbon receptor	protein folding	aryl hydrocarbon receptor binding		ACN-0185204
185984	putative: conserved unknown		hydrolase activity		ACN-0185984
185855	questionable: odorant-binding protein 56e				ACN-0185855
183876	questionable: carboxy-lyase				ACN-0183876
182568	putative: carrier	transport	carrier activity;binding	mitochondrial envelope;mitochondrial inner membrane	ACN-0182568
186368	questionable: transcription regulator				ACN-0186368
183806	conserved unknown				ACN-0183806
182043	questionable: odorant-binding protein G.39C.C				ACN-0182043
186115	alpha-glucosidase	polysaccharide metabolic process;monosaccharide metabolic process	alpha-glucosidase activity	alpha-glucosidase II complex	ACN-0186115
187598	serine protease				ACN-0187598
184705	putative: conserved unknown				ACN-0184705
180794	unknown				ACN-0180794
185618	unknown				ACN-0185618
48 Hr- Decreased abundance
186357	unknown				ACN-0186357
188117	conserved unknown				ACN-0188117
185388	unknown				ACN-0185388
187830	putative: serine protease	proteolysis;defense response;melanization defense response;positive regulation of melanization defense response	serine carboxypeptidase activity;trypsin activity;serine-type peptidase activity;monophenol monooxygenase activator activity		ACN-0187830
185818	unknown				ACN-0185818
187787	putative: conserved unknown				ACN-0187787
187992	calreticulin -!- calreticulin	protein folding;intracellular protein transport;exocytosis;central nervous system development;peripheral nervous system development;olfactory behavior	calcium ion binding;unfolded protein binding	endoplasmic reticulum lumen	ACN-0187992
180253	putative: translation initiation factor	translational initiation	translation initiation factor activity	nucleus;eukaryotic translation initiation factor 3 complex	ACN-0180253
187755	unknown				ACN-0187755
182726	unknown				ACN-0182726
187197	protein disulfide isomerase				ACN-0187197
72 Hr- Increased abundance
187796	unknown				ACN-0187796
185549	questionable: conserved unknown				ACN-0185549
187632	unknown				ACN-0187632
183299	unknown				ACN-0183299
187825	putative: conserved unknown	biological_process	molecular_function	cellular_component	ACN-0187825
187703	questionable: chitinase				ACN-0187703
186667	unknown				ACN-0186667
187949	questionable: conserved unknown				ACN-0187949
186878	putative: conserved unknown				ACN-0186878
185900	putative: conserved unknown				ACN-0185900
184640	unknown				ACN-0184640
186412	questionable: conserved unknown				ACN-0186412
188015	putative: sulfotransferase		sulfotransferase activity		ACN-0188015
187042	putative: conserved unknown				ACN-0187042
187818	putative: peroxidase	oxygen and reactive oxygen species metabolic process;transport;defense response	peroxidase activity;transporter activity	membrane	ACN-0187818
188039	conserved unknown				ACN-0188039
187015	unknown				ACN-0187015
187023	cytosolic large ribosomal subunit L36	translation	nucleic acid binding;structural constituent of ribosome	ribosome;cytosolic large ribosomal subunit (sensu Eukaryota)	ACN-0187023
188141	unknown				ACN-0188141
187708	protein kinase	protein amino acid phosphorylation	AMP-activated protein kinase activity;receptor signaling protein serine/threonine kinase activity		ACN-0187708
184987	putative: conserved unknown				ACN-0184987
188209	kinesin-like	protein targeting;microtubule-based movement;sperm axoneme assembly;sensory cilium biogenesis	microtubule motor activity;structural constituent of cytoskeleton;ATP binding	kinesin complex	ACN-0188209
187158	unknown				ACN-0187158
187018	3-methyl-2-oxobutanoate dehydrogenase				ACN-0187018
186610	questionable: conserved unknown				ACN-0186610
187841	unknown				ACN-0187841
187716	putative: conserved unknown				ACN-0187716
186801	oxidoreductase		electron carrier activity;protein disulfide oxidoreductase activity;oxidoreductase activity		ACN-0186801
187813	RNA polymerase II transcription factor	ciliary or flagellar motility;chromatin assembly or disassembly;regulation of transcription from RNA polymerase II promoter;axonogenesis;axon guidance;sex determination;axon midline choice point recognition;transmission of nerve impulse;antimicrobial humoral response;positive regulation of transcription, DNA-dependent	nucleic acid binding;RNA polymerase II transcription factor activity;specific RNA polymerase II transcription factor activity;motor activity;structural molecule activity;protein binding;zinc ion binding;transcriptional activator activity	nucleus;flagellin-based flagellum	ACN-0187813
72 Hr- Decreased abundance
187948	unknown				ACN-0187948
185473	putative: conserved unknown				ACN-0185473
187741	unknown				ACN-0187741
188116	unknown				ACN-0188116
